# Supplementary material for: Hypermetabolism and Substrate Utilization Rates in Pheochromocytoma and Functional Paraganglioma
Source: Biomedicines. 2022 Aug 16;10(8):1980. doi: 10.3390/biomedicines10081980 (PMC9406117; doi:10.3390/biomedicines10081980)
Supplement: Supplementary file 1 [file biomedicines-10-01980-s001.zip]

Archive with 1 entries (1 files):
- biomedicines-1770470-supplementary.pdf
